# Supplementary material for: Room-temperature single-photon source with near-millisecond built-in memory
Source: Nat Commun. 2021 Jun 17;12:3699. doi: 10.1038/s41467-021-24033-8 (PMC8211654; doi:10.1038/s41467-021-24033-8)
Supplement: Supplementary file 3 — Source Data [file 41467_2021_24033_MOESM3_ESM.zip]

Archive with 3 entries (3 files):
- Fig2DataTable.xlsx
- Fig3DataTable.xlsx
- Fig4DataTable.xlsx
