# Supplementary material for: Room-temperature single-photon source with near-millisecond built-in memory
Source: Nat Commun. 2021 Jun 17;12:3699. doi: 10.1038/s41467-021-24033-8 (PMC8211654; doi:10.1038/s41467-021-24033-8)
Supplement: Supplementary file 3 — Source Data [file 41467_2021_24033_MOESM3_ESM.zip › Fig2DataTable.xlsx]

## Sheet: tau_D=700,conditional
t	Counts / pulse / us
704	0
711	0.000600661
718	0.00130143
725	0.00190209
732	0.00130143
739	0.00160176
746	0.00130143
753	0.00140154
760	0.000800881
767	0.0010011
774	0.000700771
781	0.00030033
788	0.000500551
795	0.000800881
802	0.000600661
809	0.00030033
816	0.00020022
823	0.00030033
830	0.00040044
837	0.00010011
844	0.00040044
851	0.000500551
858	0.000500551
865	0.000600661
872	0.00010011
879	0.00040044
886	0.000500551
893	0.00010011
900	0.00010011

## Sheet: tau_D=700,Noise
t	Counts / pulse / us
705	0
706	0
707	0
708	0
709	5.34188e-05
710	0.000135975
711	0.00019425
712	0.000291375
713	0.000403069
714	0.000495338
715	0.000626457
716	0.000718726
717	0.000781857
718	0.000694444
719	0.000728438
720	0.000849845
721	0.00079157
722	0.00075272
723	0.000777001
724	0.000878982
725	0.000733294
726	0.000810995
727	0.00090812
728	0.000767288
729	0.000878982
730	0.000704157
731	0.000844988
732	0.000767288
733	0.000641026
734	0.000645882
735	0.000641026
736	0.000611888
737	0.000558469
738	0.000689588
739	0.000718726
740	0.000650738
741	0.000631313
742	0.000563326
743	0.000650738
744	0.000553613
745	0.000587607
746	0.000621601
747	0.000577894
748	0.000451632
749	0.000568182
750	0.000500194
751	0.000558469
752	0.000563326
753	0.000519619
754	0.000480769
755	0.000505051
756	0.000471057
757	0.000509907
758	0.000543901
759	0.000514763
760	0.000456488
761	0.000500194
762	0.000490482
763	0.000480769
764	0.00034965
765	0.0004662
766	0.000471057
767	0.000548757
768	0.000461344
769	0.000403069
770	0.000446775
771	0.000407925
772	0.000500194
773	0.000500194
774	0.000441919
775	0.000407925
776	0.000412782
777	0.000529332
778	0.000480769
779	0.000509907
780	0.00042735
781	0.000432207
782	0.000398213
783	0.000446775
784	0.000398213
785	0.000461344
786	0.000417638
787	0.000422494
788	0.000441919
789	0.000437063
790	0.000456488
791	0.000456488
792	0.000432207
793	0.000422494
794	0.000369075
795	0.000296232
796	0.000378788
797	0.000412782
798	0.000403069
799	0.000403069
800	0.000485625
801	0.000403069
802	0.000485625
803	0.000393357
804	0.00042735
805	0.000451632
806	0.000422494
807	0.000383644
808	0.000407925
809	0.000407925
810	0.000475913
811	0.000485625
812	0.000471057
813	0.0003885
814	0.000339938
815	0.000393357
816	0.000383644
817	0.000475913
818	0.000441919
819	0.000441919
820	0.000398213
821	0.000373932
822	0.000441919
823	0.000383644
824	0.000441919
825	0.000441919
826	0.000432207
827	0.000485625
828	0.000451632
829	0.000398213
830	0.000475913
831	0.000509907
832	0.0004662
833	0.000456488
834	0.000383644
835	0.000432207
836	0.000534188
837	0.000480769
838	0.000451632
839	0.000412782
840	0.000403069
841	0.000432207
842	0.000383644
843	0.000403069
844	0.0003885
845	0.000412782
846	0.000441919
847	0.000403069
848	0.0003885
849	0.000354507
850	0.000398213
851	0.000446775
852	0.00042735
853	0.000403069
854	0.000412782
855	0.000398213
856	0.000417638
857	0.000393357
858	0.000393357
859	0.000446775
860	0.000432207
861	0.000325369
862	0.000514763
863	0.000407925
864	0.000437063
865	0.000369075
866	0.00042735
867	0.000524476
868	0.000451632
869	0.000378788
870	0.000417638
871	0.000383644
872	0.000403069
873	0.000446775
874	0.000344794
875	0.000354507
876	0.000412782
877	0.000490482
878	0.000446775
879	0.00042735
880	0.000398213
881	0.000407925
882	0.000369075
883	0.000480769
884	0.0004662
885	0.000383644
886	0.000407925
887	0.000412782
888	0.000437063
889	0.000393357
890	0.000407925
891	0.000412782
892	0.000354507
893	0.000354507
894	0.000335082
895	0.000257382
896	0.000199106
897	0.000131119
898	6.79876e-05
899	3.39938e-05
900	3.39938e-05

## Sheet: tau_D=400,conditional
t	Counts / pulse / us
404	0
411	0.000687981
418	0.00149737
425	0.00149737
432	0.00141643
439	0.00121408
446	0.000890328
453	0.00101174
460	0.000687981
467	0.000687981
474	0.000526103
481	0.000607042
488	0.000323756
495	0.000323756
502	0.000242817
509	0.000485633
516	0.000323756
523	0.000283286
530	0.000242817
537	0.000161878
544	0.000283286
551	0.000364225
558	0.000242817
565	0.000161878
572	0.000526103
579	0.000323756
586	0.000121408
593	0.000161878
600	0

## Sheet: tau_D=400,Noise
t	Counts / pulse / us
405	0
406	0
407	0
408	0
409	6.04684e-05
410	7.3295e-05
411	0.000124601
412	0.000159417
413	0.000240041
414	0.000278521
415	0.000388463
416	0.000388463
417	0.000472753
418	0.000437937
419	0.000507568
420	0.000505735
421	0.000557042
422	0.000522227
423	0.00054788
424	0.000557042
425	0.000546048
426	0.000507568
427	0.00043977
428	0.000505735
429	0.000441602
430	0.000483747
431	0.000483747
432	0.000467255
433	0.000447099
434	0.000443435
435	0.000373804
436	0.000441602
437	0.000426943
438	0.000417781
439	0.000379301
440	0.000421446
441	0.000379301
442	0.000375637
443	0.00043244
444	0.00032433
445	0.000335325
446	0.000377469
447	0.000338989
448	0.000364643
449	0.000381134
450	0.00032433
451	0.000335325
452	0.000382966
453	0.000348151
454	0.000317001
455	0.000306007
456	0.000318833
457	0.000309671
458	0.000322498
459	0.000307839
460	0.000340822
461	0.000313336
462	0.000306007
463	0.000273024
464	0.000333492
465	0.000335325
466	0.000304174
467	0.000318833
468	0.00029318
469	0.000245538
470	0.000304174
471	0.000287683
472	0.000269359
473	0.000304174
474	0.00028585
475	0.000265694
476	0.000291348
477	0.0002547
478	0.000317001
479	0.000304174
480	0.000278521
481	0.000291348
482	0.000276689
483	0.0002547
484	0.000318833
485	0.000280353
486	0.000271191
487	0.000274856
488	0.000260197
489	0.000243706
490	0.000282186
491	0.00028585
492	0.000295012
493	0.000274856
494	0.000256532
495	0.000269359
496	0.000274856
497	0.000296845
498	0.000249203
499	0.000284018
500	0.0002547
501	0.000317001
502	0.000289515
503	0.000304174
504	0.000260197
505	0.000267527
506	0.000240041
507	0.000287683
508	0.00026203
509	0.000269359
510	0.000247371
511	0.0002547
512	0.000280353
513	0.000269359
514	0.000273024
515	0.000313336
516	0.000278521
517	0.000289515
518	0.00028585
519	0.000296845
520	0.000241873
521	0.000287683
522	0.000278521
523	0.000263862
524	0.000300509
525	0.000326163
526	0.00029318
527	0.000247371
528	0.000287683
529	0.000291348
530	0.000296845
531	0.000306007
532	0.000273024
533	0.000252868
534	0.000271191
535	0.000236376
536	0.000276689
537	0.000274856
538	0.00028585
539	0.00028585
540	0.00029318
541	0.000318833
542	0.000327995
543	0.000230879
544	0.000273024
545	0.000265694
546	0.000256532
547	0.000263862
548	0.000320666
549	0.000289515
550	0.000298677
551	0.000263862
552	0.000249203
553	0.000309671
554	0.000240041
555	0.000322498
556	0.000232712
557	0.000269359
558	0.000284018
559	0.000263862
560	0.000295012
561	0.000271191
562	0.000291348
563	0.000284018
564	0.000296845
565	0.00026203
566	0.000274856
567	0.000276689
568	0.000256532
569	0.000318833
570	0.000258365
571	0.000304174
572	0.000311504
573	0.000291348
574	0.000251035
575	0.000295012
576	0.000296845
577	0.000240041
578	0.0002547
579	0.000260197
580	0.000256532
581	0.000289515
582	0.000260197
583	0.000252868
584	0.000311504
585	0.000304174
586	0.000252868
587	0.000317001
588	0.000271191
589	0.000274856
590	0.000276689
591	0.000287683
592	0.000280353
593	0.00022355
594	0.000192399
595	0.000166746
596	0.00011544
597	7.14626e-05
598	3.48151e-05
599	3.11504e-05
600	2.9318e-05

## Sheet: tau_D=200,conditional
t	Counts / pulse / us
204	0
211	0.000666142
218	0.00181675
225	0.00169563
232	0.00115061
239	0.000968934
246	0.000666142
253	0.000847817
260	0.000605583
267	0.0007267
274	0.000484467
281	0.000302792
288	0.00036335
295	0.000242233
302	0.000242233
309	0.000423908
316	0.000242233
323	0.000181675
330	0.000484467
337	0.000181675
344	0.000181675
351	0
358	0.000121117
365	0.000121117
372	0.000242233
379	0.000302792
386	0.000242233
393	0.000181675
400	0

## Sheet: tau_D=200,Noise
t	Counts / pulse / us
205	0
206	0
207	0
208	0
209	1.49598e-05
210	4.48793e-05
211	4.18873e-05
212	6.88149e-05
213	0.000104718
214	0.000170541
215	0.000185501
216	0.000227388
217	0.00023038
218	0.00027526
219	0.000269276
220	0.000311163
221	0.000233372
222	0.000263292
223	0.000296203
224	0.000269276
225	0.000293211
226	0.000278252
227	0.000314155
228	0.000287227
229	0.000236364
230	0.000221404
231	0.000272268
232	0.000284235
233	0.000272268
234	0.000221404
235	0.00024534
236	0.000224396
237	0.000185501
238	0.000257308
239	0.000209437
240	0.000236364
241	0.000248332
242	0.000254316
243	0.000227388
244	0.000227388
245	0.000206445
246	0.000176525
247	0.000227388
248	0.000197469
249	0.000182509
250	0.000200461
251	0.000185501
252	0.000197469
253	0.000179517
254	0.000158573
255	0.000146606
256	0.00015259
257	0.00010771
258	0.00015259
259	0.000185501
260	0.000194477
261	0.000170541
262	0.000164557
263	0.000194477
264	0.000182509
265	0.000221404
266	0.000182509
267	0.000170541
268	0.000170541
269	0.000173533
270	0.000143614
271	0.000155581
272	0.000170541
273	0.000167549
274	0.000173533
275	0.000218412
276	0.000143614
277	0.00015259
278	0.000176525
279	0.00015259
280	0.000143614
281	0.000149598
282	0.000170541
283	0.000182509
284	0.000194477
285	0.00013763
286	0.000146606
287	0.00015259
288	0.000158573
289	0.000179517
290	0.000194477
291	0.000191485
292	0.000134638
293	0.000173533
294	0.000155581
295	0.000149598
296	0.000161565
297	0.000161565
298	0.000131646
299	0.000149598
300	0.000128654
301	0.000173533
302	0.00015259
303	0.000146606
304	0.000140622
305	0.000167549
306	0.000143614
307	0.000167549
308	0.000146606
309	0.00012267
310	0.000173533
311	0.000194477
312	0.000149598
313	0.000128654
314	0.00015259
315	0.000146606
316	0.000185501
317	0.000194477
318	0.000155581
319	0.000149598
320	0.000200461
321	0.000155581
322	0.000146606
323	0.000143614
324	0.000197469
325	0.000143614
326	0.000158573
327	0.000164557
328	0.000203453
329	0.000170541
330	0.000161565
331	0.000185501
332	0.00015259
333	0.000164557
334	0.000164557
335	0.000173533
336	0.000182509
337	0.000149598
338	0.000188493
339	0.00013763
340	0.000149598
341	0.000170541
342	0.000158573
343	0.000155581
344	0.000173533
345	0.000158573
346	0.000179517
347	0.000182509
348	0.00013763
349	0.000158573
350	0.000182509
351	0.000149598
352	0.000197469
353	0.000176525
354	0.000161565
355	0.000161565
356	0.000197469
357	0.000143614
358	0.000131646
359	0.000167549
360	0.000146606
361	0.000197469
362	0.000221404
363	0.000251324
364	0.000191485
365	0.000191485
366	0.000191485
367	0.000197469
368	0.000206445
369	0.000203453
370	0.000188493
371	0.000200461
372	0.000161565
373	0.000173533
374	0.000191485
375	0.000194477
376	0.000185501
377	0.000239356
378	0.000215421
379	0.000146606
380	0.00015259
381	0.000158573
382	0.000185501
383	0.000203453
384	0.000215421
385	0.000191485
386	0.000206445
387	0.000203453
388	0.000179517
389	0.000185501
390	0.00023038
391	0.000182509
392	0.000218412
393	0.000158573
394	0.000149598
395	0.000101726
396	9.57425e-05
397	3.29115e-05
398	3.59034e-05
399	2.39356e-05
400	2.39356e-05

## Sheet: tau_D=10,conditional
t	Counts / pulse / us
11	0.000781114
18	0.00162009
25	0.00202511
32	0.00162009
39	0.00130186
46	0.00101256
53	0.000694324
60	0.000636464
67	0.000520743
74	0.000607533
81	0.000318232
88	0.000289302
95	0.000144651
102	0.000173581
109	0.000289302
116	8.67905e-05
123	0.000231441
130	0.000115721
137	0.000115721
144	0.000144651
151	8.67905e-05
158	0.000144651
165	8.67905e-05
172	0
179	2.89302e-05
186	0.000115721
193	2.89302e-05
200	0

## Sheet: tau_D=10,Noise
t	Counts / pulse / us
5	0
6	0
7	0
8	0
9	1.49337e-05
10	2.73785e-05
11	5.22681e-05
12	6.22239e-05
13	6.96907e-05
14	9.20913e-05
15	8.71134e-05
16	0.00011947
17	0.000129426
18	0.000124448
19	0.000179205
20	0.000126937
21	0.000164271
22	0.000129426
23	0.000174227
24	0.000136893
25	0.000181694
26	0.000186672
27	0.00016676
28	0.000136893
29	0.00014187
30	0.000156804
31	0.000124448
32	0.000112003
33	0.000144359
34	0.000129426
35	0.000169249
36	0.000146848
37	8.71134e-05
38	0.000126937
39	0.00011947
40	0.000149337
41	0.000116981
42	0.00011947
43	0.000131915
44	0.000121959
45	0.000129426
46	0.000102047
47	0.000134404
48	0.000124448
49	0.000116981
50	8.46245e-05
51	0.000102047
52	0.000116981
53	0.000107025
54	0.000107025
55	0.000102047
56	0.000104536
57	0.000116981
58	0.000107025
59	0.000151826
60	0.000104536
61	8.96024e-05
62	9.70693e-05
63	8.46245e-05
64	8.96024e-05
65	0.000112003
66	9.95582e-05
67	0.000129426
68	0.000107025
69	0.000109514
70	0.000112003
71	8.21355e-05
72	7.96466e-05
73	0.00011947
74	0.000107025
75	9.20913e-05
76	0.000102047
77	8.96024e-05
78	0.000107025
79	7.21797e-05
80	0.000107025
81	0.000112003
82	0.000114492
83	9.95582e-05
84	0.000104536
85	9.45803e-05
86	7.96466e-05
87	0.000102047
88	8.71134e-05
89	7.46687e-05
90	9.20913e-05
91	0.000104536
92	9.95582e-05
93	0.000126937
94	9.70693e-05
95	9.20913e-05
96	0.000104536
97	8.71134e-05
98	9.95582e-05
99	8.96024e-05
100	9.20913e-05
101	0.000102047
102	7.96466e-05
103	7.71576e-05
104	0.000114492
105	0.000109514
106	0.000107025
107	0.000109514
108	0.000107025
109	7.46687e-05
110	9.45803e-05
111	0.000114492
112	0.000121959
113	8.96024e-05
114	5.97349e-05
115	7.96466e-05
116	6.72018e-05
117	0.000112003
118	0.00014187
119	8.46245e-05
120	9.95582e-05
121	9.95582e-05
122	0.000104536
123	0.000112003
124	9.45803e-05
125	9.45803e-05
126	0.00014187
127	0.000102047
128	9.20913e-05
129	9.45803e-05
130	0.000102047
131	0.000114492
132	0.00011947
133	0.000121959
134	8.96024e-05
135	0.000126937
136	9.70693e-05
137	0.00011947
138	0.000104536
139	0.000116981
140	8.21355e-05
141	0.000116981
142	0.000116981
143	9.20913e-05
144	8.96024e-05
145	9.45803e-05
146	9.20913e-05
147	0.000112003
148	9.20913e-05
149	0.000104536
150	0.000136893
151	0.000126937
152	0.000104536
153	0.000104536
154	0.000146848
155	9.95582e-05
156	8.96024e-05
157	0.000104536
158	0.000104536
159	0.000107025
160	0.000102047
161	9.45803e-05
162	0.000109514
163	0.000104536
164	0.000129426
165	6.72018e-05
166	0.00011947
167	0.000107025
168	0.000102047
169	0.000129426
170	0.000104536
171	0.000126937
172	0.000107025
173	0.000104536
174	0.000114492
175	0.000126937
176	0.000102047
177	8.96024e-05
178	8.96024e-05
179	0.000112003
180	0.000114492
181	0.000107025
182	0.000131915
183	9.70693e-05
184	8.96024e-05
185	0.000129426
186	0.000116981
187	0.00011947
188	0.000121959
189	0.000116981
190	0.00014187
191	0.000107025
192	0.000112003
193	8.71134e-05
194	0.000114492
195	4.97791e-05
196	5.7246e-05
197	4.72901e-05
198	2.98675e-05
199	1.49337e-05
200	9.95582e-06

## Sheet: Write
t	Counts / pulse / us /25
-36	0.000324018
-35	0.000518429
-34	0.000510328
-33	0.000712839
-32	0.000842446
-31	0.000874848
-30	0.00107736
-29	0.00119887
-28	0.00149048
-27	0.00158769
-26	0.00152288
-25	0.0017983
-24	0.00169299
-23	0.00200891
-22	0.0018793
-21	0.00199271
-20	0.00200081
-19	0.00208991
-18	0.00209802
-17	0.00194411
-16	0.0017497
-15	0.001855
-14	0.00172539
-13	0.00139328
-12	0.00121507
-11	0.000931551
-10	0.000899149
-9	0.000623734
-8	0.000615634
-7	0.00054273
-6	0.000380721
