# Supplementary material for: Room-temperature single-photon source with near-millisecond built-in memory
Source: Nat Commun. 2021 Jun 17;12:3699. doi: 10.1038/s41467-021-24033-8 (PMC8211654; doi:10.1038/s41467-021-24033-8)
Supplement: Supplementary file 3 — Source Data [file 41467_2021_24033_MOESM3_ESM.zip › Fig3DataTable.xlsx]

## Sheet: Data
n_w	g_WR	std (g_WR)	eta_R	std (eta_R)	g_RR|W	std(g_RR|W)
0.0003891	10.0079	0.9529	0.0442	0.0044	0	0.1806
0.0004948	9.9464	0.7509	0.0459	0.0036	0.2185	0.2161
0.0008245					0.19730000000	0.0738000
0.0009149	9.4042	0.5142	0.052	0.0029	0.2022	0.1414
0.001424	8.0822	0.4186	0.0497	0.0027	0.1911	0.1338
0.0015527	8.1028	0.577	0.0534	0.0039	0.3363	0.2333
0.0021404	7.3339	0.2494	0.0518	0.0018	0.431	0.1269
0.0038237	5.5198	0.1682	0.0543	0.0017	0.6357	0.1687
0.0076241	4.8521	0.1012	0.0785	0.0016	0.5978	0.0766

## Sheet: Fit
n_w	g_WR	eta_R	g_RR|W
6.19228e-05	1.00012	4.96643e-07	1.29993
9.51605e-05	5.02351	0.0173819	0.374074
0.000128398	6.89199	0.0258161	0.281259
0.000161636	7.93712	0.0308226	0.248564
0.000194874	8.58193	0.0341553	0.233056
0.000228111	9.0028	0.0365459	0.224811
0.000261349	9.28633	0.0383539	0.220307
0.000294587	9.48001	0.0397764	0.217978
0.000327824	9.61199	0.0409307	0.217023
0.000361062	9.70005	0.0418909	0.216989
0.0003943	9.75592	0.042706	0.2176
0.000427538	9.78768	0.0434099	0.218681
0.000460775	9.80102	0.0440267	0.220111
0.000494013	9.80011	0.0445739	0.221808
0.000527251	9.78804	0.0450647	0.223713
0.000560489	9.76714	0.0455091	0.225781
0.000593726	9.73922	0.045915	0.22798
0.000626964	9.70569	0.0462884	0.230285
0.000660202	9.66764	0.0466342	0.232676
0.000693439	9.62598	0.0469565	0.235137
0.000726677	9.58142	0.0472584	0.237656
0.000759915	9.53453	0.0475426	0.240223
0.000793153	9.4858	0.0478113	0.242829
0.00082639	9.43561	0.0480665	0.245468
0.000859628	9.3843	0.0483097	0.248134
0.000892866	9.33212	0.0485421	0.250822
0.000926103	9.27932	0.0487651	0.253528
0.000959341	9.22607	0.0489795	0.256249
0.000992579	9.17254	0.0491862	0.258982
0.00102582	9.11887	0.0493859	0.261724
0.00105905	9.06516	0.0495794	0.264474
0.00109229	9.01152	0.0497672	0.267228
0.00112553	8.95802	0.0499498	0.269986
0.00115877	8.90473	0.0501276	0.272747
0.00119201	8.85172	0.0503011	0.275508
0.00122524	8.79902	0.0504706	0.27827
0.00125848	8.74669	0.0506363	0.28103
0.00129172	8.69476	0.0507987	0.283788
0.00132496	8.64326	0.0509579	0.286544
0.00135819	8.59221	0.0511142	0.289296
0.00139143	8.54163	0.0512678	0.292044
0.00142467	8.49154	0.0514189	0.294787
0.00145791	8.44196	0.0515676	0.297526
0.00149114	8.39288	0.0517141	0.300259
0.00152438	8.34433	0.0518586	0.302986
0.00155762	8.29631	0.0520012	0.305707
0.00159086	8.24882	0.0521419	0.308421
0.0016241	8.20186	0.052281	0.311129
0.00165733	8.15544	0.0524185	0.31383
0.00169057	8.10955	0.0525545	0.316523
0.00172381	8.06421	0.0526891	0.319209
0.00175705	8.01939	0.0528224	0.321887
0.00179028	7.97511	0.0529544	0.324558
0.00182352	7.93136	0.0530852	0.32722
0.00185676	7.88813	0.0532149	0.329875
0.00189	7.84542	0.0533435	0.332521
0.00192323	7.80323	0.0534712	0.335159
0.00195647	7.76156	0.0535978	0.337789
0.00198971	7.72038	0.0537236	0.34041
0.00202295	7.67971	0.0538485	0.343023
0.00205619	7.63954	0.0539726	0.345627
0.00208942	7.59985	0.0540959	0.348222
0.00212266	7.56065	0.0542184	0.350809
0.0021559	7.52193	0.0543402	0.353387
0.00218914	7.48367	0.0544614	0.355957
0.00222237	7.44589	0.0545819	0.358517
0.00225561	7.40856	0.0547017	0.361069
0.00228885	7.37168	0.054821	0.363612
0.00232209	7.33525	0.0549397	0.366146
0.00235533	7.29926	0.0550579	0.368671
0.00238856	7.2637	0.0551755	0.371187
0.0024218	7.22856	0.0552926	0.373695
0.00245504	7.19385	0.0554093	0.376193
0.00248828	7.15956	0.0555255	0.378683
0.00252151	7.12567	0.0556412	0.381164
0.00255475	7.09218	0.0557565	0.383636
0.00258799	7.05909	0.0558714	0.386099
0.00262123	7.02639	0.0559859	0.388553
0.00265446	6.99407	0.0561	0.390999
0.0026877	6.96213	0.0562138	0.393436
0.00272094	6.93057	0.0563272	0.395864
0.00275418	6.89937	0.0564402	0.398283
0.00278742	6.86853	0.056553	0.400693
0.00282065	6.83804	0.0566654	0.403095
0.00285389	6.80791	0.0567775	0.405488
0.00288713	6.77812	0.0568893	0.407872
0.00292037	6.74867	0.0570008	0.410248
0.0029536	6.71955	0.057112	0.412615
0.00298684	6.69076	0.057223	0.414973
0.00302008	6.6623	0.0573337	0.417323
0.00305332	6.63415	0.0574442	0.419664
0.00308655	6.60632	0.0575544	0.421997
0.00311979	6.5788	0.0576644	0.424322
0.00315303	6.55158	0.0577741	0.426637
0.00318627	6.52466	0.0578836	0.428945
0.00321951	6.49804	0.0579929	0.431244
0.00325274	6.4717	0.058102	0.433534
0.00328598	6.44565	0.0582109	0.435817
0.00331922	6.41989	0.0583197	0.438091
0.00335246	6.3944	0.0584282	0.440356
0.00338569	6.36918	0.0585365	0.442614
0.00341893	6.34423	0.0586446	0.444863
0.00345217	6.31955	0.0587526	0.447104
0.00348541	6.29513	0.0588604	0.449337
0.00351865	6.27097	0.0589681	0.451562
0.00355188	6.24706	0.0590755	0.453779
0.00358512	6.22339	0.0591828	0.455988
0.00361836	6.19998	0.05929	0.458189
0.0036516	6.1768	0.059397	0.460382
0.00368483	6.15387	0.0595039	0.462566
0.00371807	6.13117	0.0596106	0.464743
0.00375131	6.1087	0.0597172	0.466913
0.00378455	6.08646	0.0598237	0.469074
0.00381778	6.06444	0.05993	0.471227
0.00385102	6.04265	0.0600362	0.473373
0.00388426	6.02107	0.0601423	0.475511
0.0039175	5.99971	0.0602482	0.477642
0.00395074	5.97856	0.0603541	0.479764
0.00398397	5.95762	0.0604598	0.48188
0.00401721	5.93689	0.0605654	0.483987
0.00405045	5.91636	0.0606709	0.486087
0.00408369	5.89603	0.0607763	0.48818
0.00411692	5.87589	0.0608816	0.490265
0.00415016	5.85596	0.0609868	0.492342
0.0041834	5.83621	0.0610918	0.494412
0.00421664	5.81665	0.0611968	0.496475
0.00424988	5.79728	0.0613017	0.49853
0.00428311	5.7781	0.0614065	0.500579
0.00431635	5.75909	0.0615112	0.502619
0.00434959	5.74027	0.0616158	0.504653
0.00438283	5.72162	0.0617203	0.506679
0.00441606	5.70314	0.0618248	0.508699
0.0044493	5.68484	0.0619291	0.510711
0.00448254	5.6667	0.0620334	0.512716
0.00451578	5.64874	0.0621376	0.514714
0.00454901	5.63094	0.0622417	0.516705
0.00458225	5.6133	0.0623457	0.518689
0.00461549	5.59582	0.0624497	0.520666
0.00464873	5.5785	0.0625536	0.522636
0.00468197	5.56133	0.0626574	0.524599
0.0047152	5.54432	0.0627611	0.526555
0.00474844	5.52747	0.0628648	0.528504
0.00478168	5.51076	0.0629684	0.530447
0.00481492	5.4942	0.0630719	0.532383
0.00484815	5.47779	0.0631753	0.534312
0.00488139	5.46152	0.0632787	0.536234
0.00491463	5.44539	0.0633821	0.53815
0.00494787	5.42941	0.0634853	0.540059
0.0049811	5.41356	0.0635885	0.541962
0.00501434	5.39785	0.0636917	0.543858
0.00504758	5.38228	0.0637948	0.545747
0.00508082	5.36684	0.0638978	0.54763
0.00511406	5.35153	0.0640008	0.549506
0.00514729	5.33635	0.0641037	0.551376
0.00518053	5.3213	0.0642066	0.55324
0.00521377	5.30638	0.0643094	0.555097
0.00524701	5.29158	0.0644121	0.556947
0.00528024	5.27691	0.0645148	0.558792
0.00531348	5.26236	0.0646175	0.56063
0.00534672	5.24793	0.0647201	0.562462
0.00537996	5.23362	0.0648226	0.564287
0.0054132	5.21943	0.0649251	0.566107
0.00544643	5.20536	0.0650275	0.56792
0.00547967	5.1914	0.0651299	0.569727
0.00551291	5.17755	0.0652323	0.571528
0.00554615	5.16382	0.0653346	0.573323
0.00557938	5.15019	0.0654369	0.575111
0.00561262	5.13668	0.0655391	0.576894
0.00564586	5.12328	0.0656413	0.578671
0.0056791	5.10998	0.0657434	0.580442
0.00571233	5.09679	0.0658455	0.582206
0.00574557	5.0837	0.0659475	0.583965
0.00577881	5.07072	0.0660495	0.585718
0.00581205	5.05783	0.0661515	0.587465
0.00584529	5.04505	0.0662534	0.589207
0.00587852	5.03237	0.0663553	0.590942
0.00591176	5.01979	0.0664571	0.592672
0.005945	5.00731	0.0665589	0.594396
0.00597824	4.99492	0.0666607	0.596114
0.00601147	4.98263	0.0667624	0.597826
0.00604471	4.97043	0.0668641	0.599533
0.00607795	4.95832	0.0669658	0.601234
0.00611119	4.94631	0.0670674	0.60293
0.00614442	4.93439	0.067169	0.60462
0.00617766	4.92256	0.0672705	0.606304
0.0062109	4.91081	0.067372	0.607983
0.00624414	4.89916	0.0674735	0.609656
0.00627738	4.88759	0.067575	0.611324
0.00631061	4.87611	0.0676764	0.612987
0.00634385	4.86471	0.0677778	0.614644
0.00637709	4.8534	0.0678791	0.616295
0.00641033	4.84217	0.0679804	0.617941
0.00644356	4.83102	0.0680817	0.619582
0.0064768	4.81996	0.068183	0.621217
0.00651004	4.80897	0.0682842	0.622848
0.00654328	4.79807	0.0683854	0.624472
0.00657652	4.78724	0.0684865	0.626092
0.00660975	4.7765	0.0685877	0.627706
0.00664299	4.76583	0.0686888	0.629315
0.00667623	4.75523	0.0687898	0.630919
0.00670947	4.74471	0.0688909	0.632518
0.0067427	4.73427	0.0689919	0.634112
0.00677594	4.7239	0.0690929	0.6357
0.00680918	4.7136	0.0691939	0.637284
0.00684242	4.70338	0.0692948	0.638862
0.00687565	4.69323	0.0693957	0.640435
0.00690889	4.68314	0.0694966	0.642003
0.00694213	4.67313	0.0695974	0.643567
0.00697537	4.66319	0.0696983	0.645125
0.00700861	4.65332	0.0697991	0.646678
0.00704184	4.64351	0.0698999	0.648227
0.00707508	4.63378	0.0700006	0.64977
0.00710832	4.6241	0.0701013	0.651309
0.00714156	4.6145	0.070202	0.652842
0.00717479	4.60496	0.0703027	0.654371
0.00720803	4.59548	0.0704034	0.655895
0.00724127	4.58607	0.070504	0.657415
0.00727451	4.57673	0.0706046	0.658929
0.00730774	4.56744	0.0707052	0.660439
0.00734098	4.55822	0.0708058	0.661944
0.00737422	4.54906	0.0709063	0.663444
0.00740746	4.53996	0.0710068	0.664939
0.0074407	4.53092	0.0711073	0.66643
0.00747393	4.52194	0.0712078	0.667917
0.00750717	4.51301	0.0713082	0.669398
0.00754041	4.50415	0.0714086	0.670875
0.00757365	4.49535	0.071509	0.672348
0.00760688	4.4866	0.0716094	0.673815
0.00764012	4.47791	0.0717098	0.675279
0.00767336	4.46927	0.0718101	0.676738
0.0077066	4.4607	0.0719105	0.678192
0.00773984	4.45217	0.0720108	0.679642
0.00777307	4.4437	0.072111	0.681087
0.00780631	4.43529	0.0722113	0.682528
0.00783955	4.42693	0.0723115	0.683964
0.00787279	4.41862	0.0724118	0.685396
0.00790602	4.41037	0.072512	0.686824
0.00793926	4.40216	0.0726121	0.688247
0.0079725	4.39401	0.0727123	0.689666
0.00800574	4.38591	0.0728124	0.691081
0.00803897	4.37786	0.0729126	0.692491
0.00807221	4.36986	0.0730127	0.693897
0.00810545	4.36191	0.0731127	0.695299
0.00813869	4.35401	0.0732128	0.696696
0.00817193	4.34616	0.0733129	0.698089
0.00820516	4.33836	0.0734129	0.699478
0.0082384	4.3306	0.0735129	0.700863
0.00827164	4.32289	0.0736129	0.702244
0.00830488	4.31523	0.0737129	0.70362
0.00833811	4.30762	0.0738128	0.704993
0.00837135	4.30005	0.0739128	0.706361
0.00840459	4.29253	0.0740127	0.707725
0.00843783	4.28505	0.0741126	0.709085
0.00847107	4.27762	0.0742125	0.710441
0.0085043	4.27023	0.0743124	0.711793
0.00853754	4.26289	0.0744122	0.713141
0.00857078	4.25559	0.0745121	0.714485
0.00860402	4.24834	0.0746119	0.715825
0.00863725	4.24112	0.0747117	0.71716
0.00867049	4.23395	0.0748115	0.718492
0.00870373	4.22683	0.0749113	0.71982
0.00873697	4.21974	0.075011	0.721144
0.0087702	4.2127	0.0751108	0.722464
0.00880344	4.20569	0.0752105	0.723781
0.00883668	4.19873	0.0753102	0.725093
0.00886992	4.19181	0.0754099	0.726401
0.00890316	4.18493	0.0755096	0.727706
0.00893639	4.17808	0.0756092	0.729007
0.00896963	4.17128	0.0757089	0.730304
0.00900287	4.16452	0.0758085	0.731597
0.00903611	4.15779	0.0759081	0.732886
0.00906934	4.15111	0.0760077	0.734172
0.00910258	4.14446	0.0761073	0.735454
0.00913582	4.13785	0.0762069	0.736732
0.00916906	4.13127	0.0763065	0.738006
0.00920229	4.12474	0.076406	0.739277
0.00923553	4.11824	0.0765055	0.740544
0.00926877	4.11178	0.0766051	0.741807
0.00930201	4.10535	0.0767046	0.743067
0.00933525	4.09896	0.076804	0.744323
0.00936848	4.0926	0.0769035	0.745576
0.00940172	4.08628	0.077003	0.746824
0.00943496	4.08	0.0771024	0.74807
0.0094682	4.07375	0.0772019	0.749311
0.00950143	4.06753	0.0773013	0.750549
0.00953467	4.06135	0.0774007	0.751784
0.00956791	4.0552	0.0775001	0.753015
0.00960115	4.04909	0.0775994	0.754242
0.00963439	4.04301	0.0776988	0.755466
0.00966762	4.03696	0.0777982	0.756687
0.00970086	4.03094	0.0778975	0.757904
0.0097341	4.02496	0.0779968	0.759117
0.00976734	4.01901	0.0780961	0.760327
0.00980057	4.01309	0.0781954	0.761534
0.00983381	4.00721	0.0782947	0.762737
0.00986705	4.00135	0.078394	0.763937
0.00990029	3.99553	0.0784932	0.765134
0.00993352	3.98973	0.0785925	0.766327
0.00996676	3.98397	0.0786917	0.767516
0.01	3.97824	0.0787909	0.768703
