# Supplementary material for: Room-temperature single-photon source with near-millisecond built-in memory
Source: Nat Commun. 2021 Jun 17;12:3699. doi: 10.1038/s41467-021-24033-8 (PMC8211654; doi:10.1038/s41467-021-24033-8)
Supplement: Supplementary file 3 — Source Data [file 41467_2021_24033_MOESM3_ESM.zip › Fig4DataTable.xlsx]

## Sheet: DataPoints
tau_D	R	std(R)	g_WR	std(g_WR)
10	17.52	2.574	8.158	0.4997
60	16.34	2.533	7.747	0.4996
110	9.501	1.26	6.272	0.3645
210	4.879	1.028	4.513	0.4325
410	2.285	0.369	3.04	0.2363
710	0.9629	0.2318	2.021	0.2382
1010	0.8329	0.2057	1.804	0.2193

## Sheet: Fits
tau_D	R	g_WR
0	17.4449	8.35085
1	17.3556	8.32943
2	17.2667	8.30808
3	17.1783	8.28679
4	17.0904	8.26556
5	17.003	8.2444
6	16.9161	8.22329
7	16.8296	8.20225
8	16.7436	8.18127
9	16.6581	8.16034
10	16.573	8.13949
11	16.4885	8.11869
12	16.4043	8.09795
13	16.3207	8.07727
14	16.2374	8.05665
15	16.1547	8.03609
16	16.0724	8.0156
17	15.9905	7.99516
18	15.9091	7.97478
19	15.8281	7.95446
20	15.7476	7.9342
21	15.6675	7.914
22	15.5879	7.89386
23	15.5087	7.87377
24	15.4299	7.85375
25	15.3515	7.83378
26	15.2736	7.81387
27	15.1961	7.79402
28	15.119	7.77423
29	15.0423	7.7545
30	14.9661	7.73482
31	14.8903	7.7152
32	14.8149	7.69564
33	14.7398	7.67613
34	14.6652	7.65668
35	14.5911	7.63729
36	14.5173	7.61795
37	14.4439	7.59867
38	14.3709	7.57945
39	14.2983	7.56028
40	14.2261	7.54117
41	14.1543	7.52211
42	14.0829	7.50311
43	14.0119	7.48417
44	13.9412	7.46528
45	13.8709	7.44644
46	13.8011	7.42766
47	13.7316	7.40894
48	13.6625	7.39027
49	13.5937	7.37165
50	13.5253	7.35309
51	13.4573	7.33458
52	13.3897	7.31613
53	13.3224	7.29773
54	13.2555	7.27938
55	13.189	7.26109
56	13.1228	7.24285
57	13.057	7.22466
58	12.9915	7.20653
59	12.9264	7.18845
60	12.8617	7.17042
61	12.7973	7.15244
62	12.7332	7.13452
63	12.6695	7.11665
64	12.6061	7.09883
65	12.5431	7.08106
66	12.4804	7.06334
67	12.4181	7.04568
68	12.3561	7.02807
69	12.2944	7.01051
70	12.2331	6.993
71	12.172	6.97554
72	12.1114	6.95813
73	12.051	6.94077
74	11.991	6.92346
75	11.9313	6.90621
76	11.8719	6.889
77	11.8129	6.87185
78	11.7541	6.85474
79	11.6957	6.83768
80	11.6376	6.82068
81	11.5798	6.80372
82	11.5223	6.78681
83	11.4652	6.76995
84	11.4083	6.75315
85	11.3517	6.73638
86	11.2955	6.71967
87	11.2395	6.70301
88	11.1839	6.6864
89	11.1285	6.66983
90	11.0735	6.65331
91	11.0187	6.63684
92	10.9643	6.62042
93	10.9101	6.60405
94	10.8562	6.58772
95	10.8026	6.57144
96	10.7493	6.55521
97	10.6963	6.53903
98	10.6436	6.52289
99	10.5912	6.5068
100	10.539	6.49076
101	10.4871	6.47477
102	10.4355	6.45882
103	10.3842	6.44291
104	10.3331	6.42706
105	10.2824	6.41125
106	10.2319	6.39548
107	10.1816	6.37976
108	10.1317	6.36409
109	10.082	6.34846
110	10.0325	6.33288
111	9.98339	6.31735
112	9.93449	6.30186
113	9.88585	6.28641
114	9.83747	6.27101
115	9.78935	6.25565
116	9.74149	6.24034
117	9.69389	6.22508
118	9.64654	6.20986
119	9.59944	6.19468
120	9.55259	6.17954
121	9.506	6.16446
122	9.45966	6.14941
123	9.41356	6.13441
124	9.36771	6.11945
125	9.3221	6.10454
126	9.27674	6.08967
127	9.23162	6.07484
128	9.18674	6.06005
129	9.1421	6.04531
130	9.0977	6.03062
131	9.05354	6.01596
132	9.00961	6.00135
133	8.96591	5.98678
134	8.92245	5.97225
135	8.87922	5.95776
136	8.83622	5.94332
137	8.79346	5.92892
138	8.75091	5.91456
139	8.7086	5.90024
140	8.66651	5.88597
141	8.62464	5.87173
142	8.583	5.85754
143	8.54158	5.84339
144	8.50038	5.82928
145	8.4594	5.81521
146	8.41863	5.80118
147	8.37809	5.7872
148	8.33776	5.77325
149	8.29764	5.75935
150	8.25774	5.74548
151	8.21804	5.73166
152	8.17856	5.71787
153	8.13929	5.70413
154	8.10023	5.69042
155	8.06138	5.67676
156	8.02273	5.66313
157	7.98428	5.64955
158	7.94604	5.636
159	7.90801	5.6225
160	7.87017	5.60903
161	7.83254	5.5956
162	7.7951	5.58222
163	7.75786	5.56887
164	7.72082	5.55556
165	7.68398	5.54229
166	7.64733	5.52905
167	7.61088	5.51586
168	7.57461	5.5027
169	7.53854	5.48959
170	7.50266	5.47651
171	7.46698	5.46347
172	7.43147	5.45046
173	7.39616	5.4375
174	7.36103	5.42457
175	7.32609	5.41168
176	7.29134	5.39883
177	7.25676	5.38601
178	7.22237	5.37323
179	7.18817	5.36049
180	7.15414	5.34779
181	7.12029	5.33513
182	7.08662	5.3225
183	7.05313	5.3099
184	7.01981	5.29735
185	6.98667	5.28483
186	6.9537	5.27235
187	6.92091	5.2599
188	6.88829	5.24749
189	6.85584	5.23512
190	6.82357	5.22278
191	6.79146	5.21048
192	6.75952	5.19821
193	6.72775	5.18598
194	6.69615	5.17378
195	6.66471	5.16163
196	6.63344	5.1495
197	6.60233	5.13741
198	6.57139	5.12536
199	6.54061	5.11334
200	6.50999	5.10136
201	6.47953	5.08941
202	6.44923	5.0775
203	6.41909	5.06562
204	6.38911	5.05377
205	6.35928	5.04196
206	6.32961	5.03019
207	6.3001	5.01845
208	6.27074	5.00674
209	6.24153	4.99507
210	6.21248	4.98343
211	6.18358	4.97183
212	6.15483	4.96026
213	6.12624	4.94872
214	6.09779	4.93721
215	6.06949	4.92574
216	6.04134	4.91431
217	6.01333	4.9029
218	5.98547	4.89153
219	5.95776	4.8802
220	5.93019	4.86889
221	5.90277	4.85762
222	5.87549	4.84638
223	5.84835	4.83518
224	5.82135	4.82401
225	5.7945	4.81287
226	5.76778	4.80176
227	5.74121	4.79068
228	5.71477	4.77964
229	5.68847	4.76863
230	5.66231	4.75765
231	5.63628	4.7467
232	5.61039	4.73579
233	5.58463	4.7249
234	5.55901	4.71405
235	5.53352	4.70323
236	5.50816	4.69244
237	5.48294	4.68169
238	5.45784	4.67096
239	5.43288	4.66027
240	5.40805	4.6496
241	5.38334	4.63897
242	5.35877	4.62837
243	5.33432	4.6178
244	5.30999	4.60726
245	5.2858	4.59675
246	5.26173	4.58627
247	5.23778	4.57583
248	5.21396	4.56541
249	5.19026	4.55502
250	5.16669	4.54467
251	5.14324	4.53434
252	5.1199	4.52404
253	5.09669	4.51378
254	5.0736	4.50354
255	5.05063	4.49333
256	5.02778	4.48316
257	5.00505	4.47301
258	4.98243	4.46289
259	4.95993	4.4528
260	4.93755	4.44275
261	4.91528	4.43272
262	4.89312	4.42272
263	4.87109	4.41274
264	4.84916	4.4028
265	4.82735	4.39289
266	4.80565	4.383
267	4.78406	4.37315
268	4.76259	4.36332
269	4.74122	4.35352
270	4.71997	4.34375
271	4.69882	4.33401
272	4.67778	4.3243
273	4.65685	4.31462
274	4.63603	4.30496
275	4.61532	4.29533
276	4.59471	4.28573
277	4.57421	4.27616
278	4.55381	4.26662
279	4.53352	4.2571
280	4.51334	4.24761
281	4.49325	4.23815
282	4.47327	4.22872
283	4.45339	4.21931
284	4.43362	4.20993
285	4.41394	4.20058
286	4.39437	4.19126
287	4.3749	4.18196
288	4.35552	4.17269
289	4.33625	4.16345
290	4.31707	4.15423
291	4.298	4.14504
292	4.27902	4.13588
293	4.26013	4.12674
294	4.24135	4.11763
295	4.22266	4.10855
296	4.20406	4.0995
297	4.18557	4.09047
298	4.16716	4.08146
299	4.14885	4.07249
300	4.13063	4.06354
301	4.11251	4.05461
302	4.09448	4.04571
303	4.07654	4.03684
304	4.05869	4.02799
305	4.04093	4.01917
306	4.02326	4.01038
307	4.00569	4.00161
308	3.9882	3.99286
309	3.9708	3.98414
310	3.95349	3.97545
311	3.93627	3.96678
312	3.91913	3.95814
313	3.90209	3.94952
314	3.88513	3.94093
315	3.86825	3.93236
316	3.85146	3.92382
317	3.83476	3.9153
318	3.81814	3.90681
319	3.80161	3.89834
320	3.78516	3.88989
321	3.76879	3.88148
322	3.75251	3.87308
323	3.73631	3.86471
324	3.72019	3.85637
325	3.70415	3.84804
326	3.68819	3.83975
327	3.67232	3.83147
328	3.65652	3.82323
329	3.64081	3.815
330	3.62517	3.8068
331	3.60961	3.79862
332	3.59414	3.79047
333	3.57874	3.78234
334	3.56341	3.77424
335	3.54817	3.76615
336	3.533	3.75809
337	3.51791	3.75006
338	3.5029	3.74205
339	3.48796	3.73406
340	3.47309	3.7261
341	3.4583	3.71815
342	3.44359	3.71023
343	3.42895	3.70234
344	3.41438	3.69447
345	3.39989	3.68662
346	3.38547	3.67879
347	3.37112	3.67099
348	3.35684	3.66321
349	3.34264	3.65545
350	3.3285	3.64771
351	3.31444	3.64
352	3.30045	3.63231
353	3.28653	3.62464
354	3.27268	3.61699
355	3.2589	3.60937
356	3.24518	3.60177
357	3.23154	3.59419
358	3.21796	3.58663
359	3.20446	3.57909
360	3.19102	3.57158
361	3.17764	3.56409
362	3.16434	3.55662
363	3.1511	3.54917
364	3.13793	3.54174
365	3.12482	3.53434
366	3.11178	3.52696
367	3.0988	3.51959
368	3.08589	3.51225
369	3.07304	3.50494
370	3.06026	3.49764
371	3.04754	3.49036
372	3.03488	3.48311
373	3.02229	3.47587
374	3.00976	3.46866
375	2.99729	3.46147
376	2.98489	3.4543
377	2.97254	3.44715
378	2.96026	3.44002
379	2.94804	3.43291
380	2.93588	3.42582
381	2.92378	3.41876
382	2.91174	3.41171
383	2.89976	3.40468
384	2.88784	3.39768
385	2.87598	3.39069
386	2.86417	3.38373
387	2.85243	3.37678
388	2.84074	3.36986
389	2.82912	3.36296
390	2.81755	3.35607
391	2.80603	3.34921
392	2.79458	3.34236
393	2.78318	3.33554
394	2.77183	3.32874
395	2.76055	3.32195
396	2.74932	3.31519
397	2.73814	3.30844
398	2.72702	3.30172
399	2.71596	3.29501
400	2.70494	3.28833
401	2.69399	3.28166
402	2.68309	3.27501
403	2.67224	3.26839
404	2.66144	3.26178
405	2.6507	3.25519
406	2.64001	3.24862
407	2.62938	3.24207
408	2.61879	3.23554
409	2.60826	3.22902
410	2.59778	3.22253
411	2.58735	3.21606
412	2.57697	3.2096
413	2.56665	3.20316
414	2.55637	3.19674
415	2.54615	3.19034
416	2.53597	3.18396
417	2.52585	3.1776
418	2.51577	3.17126
419	2.50575	3.16493
420	2.49577	3.15862
421	2.48584	3.15234
422	2.47596	3.14607
423	2.46613	3.13981
424	2.45635	3.13358
425	2.44661	3.12736
426	2.43693	3.12117
427	2.42729	3.11499
428	2.41769	3.10883
429	2.40815	3.10268
430	2.39865	3.09656
431	2.3892	3.09045
432	2.37979	3.08436
433	2.37043	3.07829
434	2.36111	3.07223
435	2.35184	3.0662
436	2.34262	3.06018
437	2.33344	3.05417
438	2.3243	3.04819
439	2.31521	3.04222
440	2.30616	3.03627
441	2.29716	3.03034
442	2.2882	3.02443
443	2.27929	3.01853
444	2.27042	3.01265
445	2.26159	3.00679
446	2.2528	3.00094
447	2.24406	2.99511
448	2.23536	2.9893
449	2.2267	2.9835
450	2.21808	2.97772
451	2.20951	2.97196
452	2.20097	2.96622
453	2.19248	2.96049
454	2.18403	2.95478
455	2.17562	2.94908
456	2.16725	2.94341
457	2.15892	2.93774
458	2.15063	2.9321
459	2.14238	2.92647
460	2.13417	2.92086
461	2.126	2.91526
462	2.11787	2.90968
463	2.10978	2.90412
464	2.10173	2.89857
465	2.09371	2.89304
466	2.08574	2.88753
467	2.0778	2.88203
468	2.06991	2.87654
469	2.06205	2.87108
470	2.05422	2.86563
471	2.04644	2.86019
472	2.03869	2.85477
473	2.03098	2.84937
474	2.02331	2.84398
475	2.01567	2.83861
476	2.00807	2.83325
477	2.00051	2.82791
478	1.99298	2.82259
479	1.98549	2.81728
480	1.97803	2.81198
481	1.97062	2.8067
482	1.96323	2.80144
483	1.95588	2.79619
484	1.94857	2.79096
485	1.94129	2.78574
486	1.93405	2.78054
487	1.92684	2.77535
488	1.91966	2.77018
489	1.91252	2.76502
490	1.90542	2.75988
491	1.89834	2.75476
492	1.8913	2.74964
493	1.8843	2.74455
494	1.87733	2.73946
495	1.87039	2.7344
496	1.86348	2.72934
497	1.85661	2.72431
498	1.84977	2.71928
499	1.84296	2.71427
500	1.83618	2.70928
501	1.82944	2.7043
502	1.82273	2.69934
503	1.81605	2.69439
504	1.8094	2.68945
505	1.80279	2.68453
506	1.7962	2.67962
507	1.78965	2.67473
508	1.78312	2.66985
509	1.77663	2.66498
510	1.77017	2.66013
511	1.76374	2.6553
512	1.75734	2.65047
513	1.75097	2.64567
514	1.74463	2.64087
515	1.73832	2.63609
516	1.73204	2.63133
517	1.72579	2.62657
518	1.71957	2.62183
519	1.71337	2.61711
520	1.70721	2.6124
521	1.70108	2.6077
522	1.69497	2.60302
523	1.6889	2.59835
524	1.68285	2.59369
525	1.67683	2.58905
526	1.67084	2.58442
527	1.66487	2.5798
528	1.65894	2.5752
529	1.65303	2.57061
530	1.64715	2.56604
531	1.6413	2.56147
532	1.63548	2.55693
533	1.62968	2.55239
534	1.62391	2.54787
535	1.61817	2.54336
536	1.61245	2.53886
537	1.60676	2.53438
538	1.6011	2.52991
539	1.59546	2.52545
540	1.58985	2.52101
541	1.58427	2.51658
542	1.57871	2.51216
543	1.57318	2.50775
544	1.56767	2.50336
545	1.56219	2.49898
546	1.55674	2.49461
547	1.55131	2.49026
548	1.5459	2.48592
549	1.54052	2.48159
550	1.53517	2.47727
551	1.52984	2.47297
552	1.52454	2.46868
553	1.51926	2.4644
554	1.514	2.46013
555	1.50877	2.45588
556	1.50356	2.45164
557	1.49838	2.44741
558	1.49322	2.44319
559	1.48809	2.43899
560	1.48298	2.4348
561	1.47789	2.43062
562	1.47282	2.42645
563	1.46778	2.42229
564	1.46277	2.41815
565	1.45777	2.41402
566	1.4528	2.4099
567	1.44785	2.40579
568	1.44293	2.4017
569	1.43803	2.39761
570	1.43315	2.39354
571	1.42829	2.38948
572	1.42345	2.38543
573	1.41864	2.3814
574	1.41385	2.37737
575	1.40908	2.37336
576	1.40433	2.36936
577	1.39961	2.36537
578	1.39491	2.36139
579	1.39022	2.35743
580	1.38556	2.35347
581	1.38093	2.34953
582	1.37631	2.3456
583	1.37171	2.34168
584	1.36714	2.33777
585	1.36258	2.33387
586	1.35805	2.32999
587	1.35354	2.32611
588	1.34904	2.32225
589	1.34457	2.3184
590	1.34012	2.31456
591	1.33569	2.31073
592	1.33128	2.30691
593	1.32689	2.3031
594	1.32252	2.2993
595	1.31817	2.29552
596	1.31384	2.29174
597	1.30952	2.28798
598	1.30523	2.28423
599	1.30096	2.28049
600	1.29671	2.27676
601	1.29247	2.27304
602	1.28826	2.26933
603	1.28406	2.26563
604	1.27989	2.26194
605	1.27573	2.25827
606	1.27159	2.2546
607	1.26747	2.25095
608	1.26337	2.2473
609	1.25929	2.24367
610	1.25523	2.24005
611	1.25118	2.23643
612	1.24716	2.23283
613	1.24315	2.22924
614	1.23916	2.22566
615	1.23518	2.22209
616	1.23123	2.21853
617	1.22729	2.21498
618	1.22337	2.21144
619	1.21947	2.20791
620	1.21559	2.20439
621	1.21172	2.20088
622	1.20787	2.19738
623	1.20404	2.1939
624	1.20022	2.19042
625	1.19643	2.18695
626	1.19265	2.18349
627	1.18888	2.18004
628	1.18514	2.17661
629	1.18141	2.17318
630	1.17769	2.16976
631	1.174	2.16635
632	1.17032	2.16296
633	1.16665	2.15957
634	1.16301	2.15619
635	1.15938	2.15282
636	1.15576	2.14946
637	1.15216	2.14611
638	1.14858	2.14277
639	1.14501	2.13945
640	1.14146	2.13613
641	1.13793	2.13282
642	1.13441	2.12952
643	1.13091	2.12623
644	1.12742	2.12294
645	1.12395	2.11967
646	1.12049	2.11641
647	1.11705	2.11316
648	1.11362	2.10992
649	1.11021	2.10668
650	1.10682	2.10346
651	1.10344	2.10024
652	1.10007	2.09704
653	1.09672	2.09384
654	1.09339	2.09066
655	1.09007	2.08748
656	1.08676	2.08431
657	1.08347	2.08115
658	1.08019	2.078
659	1.07693	2.07486
660	1.07368	2.07173
661	1.07045	2.06861
662	1.06723	2.0655
663	1.06402	2.06239
664	1.06083	2.0593
665	1.05765	2.05621
666	1.05449	2.05313
667	1.05134	2.05007
668	1.04821	2.04701
669	1.04508	2.04396
670	1.04198	2.04091
671	1.03888	2.03788
672	1.0358	2.03486
673	1.03274	2.03184
674	1.02968	2.02884
675	1.02664	2.02584
676	1.02361	2.02285
677	1.0206	2.01987
678	1.0176	2.0169
679	1.01461	2.01394
680	1.01164	2.01098
681	1.00868	2.00804
682	1.00573	2.0051
683	1.0028	2.00217
684	0.999873	1.99926
685	0.996963	1.99634
686	0.994066	1.99344
687	0.991182	1.99055
688	0.98831	1.98766
689	0.985451	1.98478
690	0.982604	1.98192
691	0.97977	1.97906
692	0.976948	1.9762
693	0.974138	1.97336
694	0.971341	1.97052
695	0.968555	1.9677
696	0.965782	1.96488
697	0.963021	1.96207
698	0.960271	1.95926
699	0.957534	1.95647
700	0.954808	1.95368
701	0.952095	1.9509
702	0.949393	1.94813
703	0.946702	1.94537
704	0.944024	1.94262
705	0.941357	1.93987
706	0.938701	1.93713
707	0.936057	1.9344
708	0.933425	1.93168
709	0.930803	1.92897
710	0.928193	1.92626
711	0.925595	1.92356
712	0.923007	1.92087
713	0.920431	1.91819
714	0.917866	1.91551
715	0.915311	1.91285
716	0.912768	1.91019
717	0.910236	1.90754
718	0.907714	1.90489
719	0.905204	1.90226
720	0.902704	1.89963
721	0.900215	1.89701
722	0.897736	1.89439
723	0.895268	1.89179
724	0.892811	1.88919
725	0.890364	1.8866
726	0.887928	1.88402
727	0.885502	1.88144
728	0.883087	1.87887
729	0.880682	1.87631
730	0.878287	1.87376
731	0.875902	1.87121
732	0.873528	1.86868
733	0.871163	1.86615
734	0.868809	1.86362
735	0.866465	1.86111
736	0.864131	1.8586
737	0.861806	1.8561
738	0.859492	1.8536
739	0.857187	1.85112
740	0.854892	1.84864
741	0.852607	1.84616
742	0.850332	1.8437
743	0.848066	1.84124
744	0.84581	1.83879
745	0.843564	1.83635
746	0.841327	1.83391
747	0.839099	1.83148
748	0.836881	1.82906
749	0.834672	1.82664
750	0.832473	1.82424
751	0.830283	1.82183
752	0.828102	1.81944
753	0.82593	1.81705
754	0.823768	1.81467
755	0.821615	1.8123
756	0.81947	1.80993
757	0.817335	1.80757
758	0.815209	1.80522
759	0.813092	1.80287
760	0.810983	1.80054
761	0.808884	1.7982
762	0.806793	1.79588
763	0.804711	1.79356
764	0.802638	1.79125
765	0.800574	1.78894
766	0.798518	1.78664
767	0.796471	1.78435
768	0.794432	1.78207
769	0.792402	1.77979
770	0.790381	1.77752
771	0.788368	1.77525
772	0.786363	1.77299
773	0.784367	1.77074
774	0.782379	1.7685
775	0.780399	1.76626
776	0.778428	1.76403
777	0.776464	1.7618
778	0.77451	1.75958
779	0.772563	1.75737
780	0.770624	1.75516
781	0.768693	1.75296
782	0.766771	1.75077
783	0.764856	1.74858
784	0.76295	1.7464
785	0.761051	1.74423
786	0.75916	1.74206
787	0.757277	1.7399
788	0.755402	1.73774
789	0.753534	1.73559
790	0.751675	1.73345
791	0.749823	1.73131
792	0.747979	1.72918
793	0.746142	1.72706
794	0.744313	1.72494
795	0.742492	1.72283
796	0.740678	1.72072
797	0.738871	1.71862
798	0.737072	1.71653
799	0.735281	1.71444
800	0.733496	1.71236
801	0.73172	1.71028
802	0.72995	1.70821
803	0.728188	1.70615
804	0.726433	1.70409
805	0.724685	1.70204
806	0.722945	1.7
807	0.721211	1.69796
808	0.719485	1.69593
809	0.717766	1.6939
810	0.716054	1.69188
811	0.714348	1.68986
812	0.71265	1.68785
813	0.710959	1.68585
814	0.709275	1.68385
815	0.707598	1.68186
816	0.705927	1.67987
817	0.704264	1.67789
818	0.702607	1.67591
819	0.700957	1.67395
820	0.699313	1.67198
821	0.697677	1.67002
822	0.696047	1.66807
823	0.694423	1.66613
824	0.692807	1.66419
825	0.691197	1.66225
826	0.689593	1.66032
827	0.687996	1.6584
828	0.686406	1.65648
829	0.684821	1.65457
830	0.683244	1.65266
831	0.681673	1.65076
832	0.680108	1.64886
833	0.678549	1.64697
834	0.676997	1.64509
835	0.675451	1.64321
836	0.673912	1.64134
837	0.672378	1.63947
838	0.670851	1.6376
839	0.66933	1.63575
840	0.667815	1.63389
841	0.666307	1.63205
842	0.664804	1.63021
843	0.663307	1.62837
844	0.661817	1.62654
845	0.660332	1.62471
846	0.658854	1.62289
847	0.657381	1.62108
848	0.655915	1.61927
849	0.654454	1.61747
850	0.652999	1.61567
851	0.65155	1.61387
852	0.650107	1.61209
853	0.648669	1.6103
854	0.647238	1.60852
855	0.645812	1.60675
856	0.644392	1.60498
857	0.642977	1.60322
858	0.641569	1.60146
859	0.640165	1.59971
860	0.638768	1.59797
861	0.637376	1.59622
862	0.63599	1.59449
863	0.634609	1.59275
864	0.633233	1.59103
865	0.631864	1.58931
866	0.630499	1.58759
867	0.62914	1.58588
868	0.627787	1.58417
869	0.626439	1.58247
870	0.625096	1.58077
871	0.623759	1.57908
872	0.622427	1.57739
873	0.6211	1.57571
874	0.619778	1.57403
875	0.618462	1.57236
876	0.617151	1.57069
877	0.615845	1.56903
878	0.614545	1.56737
879	0.613249	1.56572
880	0.611959	1.56407
881	0.610674	1.56243
882	0.609393	1.56079
883	0.608118	1.55916
884	0.606848	1.55753
885	0.605583	1.5559
886	0.604323	1.55428
887	0.603068	1.55267
888	0.601818	1.55106
889	0.600573	1.54945
890	0.599333	1.54785
891	0.598098	1.54626
892	0.596867	1.54467
893	0.595642	1.54308
894	0.594421	1.5415
895	0.593205	1.53992
896	0.591994	1.53835
897	0.590787	1.53678
898	0.589585	1.53521
899	0.588388	1.53366
900	0.587196	1.5321
901	0.586008	1.53055
902	0.584826	1.52901
903	0.583647	1.52746
904	0.582473	1.52593
905	0.581304	1.5244
906	0.58014	1.52287
907	0.57898	1.52134
908	0.577824	1.51983
909	0.576673	1.51831
910	0.575527	1.5168
911	0.574385	1.5153
912	0.573248	1.51379
913	0.572115	1.5123
914	0.570986	1.51081
915	0.569862	1.50932
916	0.568742	1.50783
917	0.567626	1.50635
918	0.566515	1.50488
919	0.565408	1.50341
920	0.564306	1.50194
921	0.563207	1.50048
922	0.562113	1.49902
923	0.561024	1.49757
924	0.559938	1.49612
925	0.558857	1.49467
926	0.55778	1.49323
927	0.556707	1.49179
928	0.555638	1.49036
929	0.554573	1.48893
930	0.553513	1.48751
931	0.552456	1.48609
932	0.551404	1.48467
933	0.550356	1.48326
934	0.549311	1.48185
935	0.548271	1.48045
936	0.547235	1.47905
937	0.546203	1.47765
938	0.545174	1.47626
939	0.54415	1.47487
940	0.54313	1.47349
941	0.542113	1.47211
942	0.541101	1.47074
943	0.540092	1.46937
944	0.539087	1.468
945	0.538087	1.46663
946	0.53709	1.46528
947	0.536096	1.46392
948	0.535107	1.46257
949	0.534121	1.46122
950	0.53314	1.45988
951	0.532161	1.45854
952	0.531187	1.4572
953	0.530217	1.45587
954	0.52925	1.45454
955	0.528286	1.45322
956	0.527327	1.4519
957	0.526371	1.45058
958	0.525419	1.44927
959	0.52447	1.44796
960	0.523525	1.44665
961	0.522584	1.44535
962	0.521646	1.44406
963	0.520712	1.44276
964	0.519781	1.44147
965	0.518854	1.44019
966	0.517931	1.4389
967	0.517011	1.43762
968	0.516094	1.43635
969	0.515181	1.43508
970	0.514271	1.43381
971	0.513365	1.43255
972	0.512462	1.43129
973	0.511563	1.43003
974	0.510667	1.42878
975	0.509775	1.42753
976	0.508885	1.42628
977	0.508	1.42504
978	0.507117	1.4238
979	0.506238	1.42257
980	0.505362	1.42134
981	0.50449	1.42011
982	0.503621	1.41889
983	0.502755	1.41767
984	0.501892	1.41645
985	0.501033	1.41524
986	0.500177	1.41403
987	0.499324	1.41282
988	0.498474	1.41162
989	0.497627	1.41042
990	0.496784	1.40922
991	0.495944	1.40803
992	0.495107	1.40684
993	0.494273	1.40566
994	0.493442	1.40447
995	0.492615	1.4033
996	0.49179	1.40212
997	0.490969	1.40095
998	0.49015	1.39978
999	0.489335	1.39862
1000	0.488523	1.39746
1001	0.487713	1.3963
1002	0.486907	1.39514
1003	0.486104	1.39399
1004	0.485304	1.39284
1005	0.484507	1.3917
1006	0.483713	1.39056
1007	0.482921	1.38942
1008	0.482133	1.38829
1009	0.481348	1.38716
1010	0.480565	1.38603
